# Supplementary material for: Assessment of the Association of COPD and Asthma with In-Hospital Mortality in Patients with COVID-19. A Systematic Review, Meta-Analysis, and Meta-Regression Analysis
Source: J Clin Med. 2021 May 13;10(10):2087. doi: 10.3390/jcm10102087 (PMC8152460; doi:10.3390/jcm10102087)
Supplement: Supplementary file 1 [file jcm-10-02087-s001.zip]

Archive with 1 entries (1 files):
- jcm-1154603-supplementary.pdf
